# Supplementary material for: Agile evaluation including two pragmatic trials on the uptake of a digital screening service
Source: NPJ Digit Med. 2025 May 26;8:310. doi: 10.1038/s41746-025-01672-5 (PMC12106754; doi:10.1038/s41746-025-01672-5)
Supplement: Supplementary file 2 — CONSORT extensions [file 41746_2025_1672_MOESM2_ESM.xlsx]

## Sheet: CONSORT
Section / Topic		Item	CONSORT	CONSORT-EHEALTH	CONSORT Multi Arm	CONSORT-Adaptive trials	Key manuscript text	Authors' comments
TITLE & ABSTRACT
	Identification in title	1a		Identify the mode of delivery in the title. Preferably use “web-based” and/or “mobile” and/or “electronic game” in the title. Avoid ambiguous terms like “online”, “virtual”, “interactive”. Use “Internet-based” only if intervention includes non-web-based Internet components (e.g., email), use “computer-based” or “electronic” only if offline products are used. Use “virtual” only in the context of “…	Identification as a multi-arm randomized trial in the title or an indication of the number of treatment groups that the participants were randomly assigned to		Agile A/B evaluation including two pragmatic trials of the uptake of a digital screening service (15 words)	"Digital" has become a preferred term since the publication of CONSORT-EHEALTH. This journal has a strict 15 word title limit, precluding further details.
				Mention non-web-based components or important co-interventions in the title, if any (e.g., “with telephone support”).				N/A
	Structured summary	1b	Structured summary of trial design, methods, results, and conclusions	Mention key features/functionalities/components of the intervention and comparator in the abstract. If possible, also mention theories and principles used for designing the site. Keep in mind the needs of systematic reviewers and indexers by including important synonyms.	Specification of the number of treatment groups; details of any groups added or dropped	Description of the trial design (for example, parallel, cluster, non-inferiority); include the word “adaptive” in the content or at least as a keyword.	Theory: "Digital screening may divert lower-risk persons to lower-cost online screening, or offer higher-risk non-responders a more acceptable alternative." "six arm"	This journal has a strict 150 word abstract limit, precluding further details.
				Clarify the level of human involvement in the abstract, e.g., use phrases like “fully automated” vs. “therapist/nurse/care provider/physician-assisted” (mention number and expertise of providers involved, if any).
				Mention how participants were recruited (online vs. offline), e.g., from an open access website or from a clinic or a closed online user group (closed user group trial), and clarify if this was a purely web-based trial, or there were face-to-face components (as part of the intervention or for assessment).		Specify what trial adaptation decisions were made in light of the pre-planned decision-making criteria and observed accrued data
				Results in abstract must contain use data: Report number of participants enrolled/assessed in each group, the use/uptake of the intervention (e.g., attrition/adherence metrics, use over time, number of logins, etc.), in addition to primary/secondary outcomes.
				Conclusions/Discussions in abstract for negative trials: Discuss the primary outcome - if the trial is negative (primary outcome not changed), and the intervention was not used, discuss whether negative results are attributable to lack of uptake and discuss reasons.			Uptake varied from 12% (standard SMS) to 20% (shortest SMS). The first SMS reminder increased uptake by +3%. The postal reminder (+7%) was twice as effective as the SMS reminder (+3%). The "final reminder" SMS added +7%. Altogether, Shorter invites, multi-modal reminders, and a "final reminder" all increased uptake. Adding digital care to in person care may raise uptake from 50% to 60%.
INTRODUCTION
		2a	Scientific background and explanation of rationale	i) Describe the problem and the type of system/solution that is the object of the study: intended as stand-alone intervention vs. incorporated in broader health care program? Intended for a particular patient population? Goals of the intervention, e.g., being more cost-effective to other interventions, replace or complement other solutions.	Rationale for multi-arm design.		screening services typically achieve only 30-70% uptake. This has not been previously tested. A mixed-modality programme combining digital and in-person services may increase overall uptake. (As secondary analysis to further interrogate the robustness of this, we also tested intermediate-length invitations which necessitated a multi-arm trial)
				ii) Scientific background, rationale: What is known about the (type of) system that is the object of the study? Discuss similar systems for other conditions/diagnoses, if appropriate. Motivation for the study, the reasons for and context of this specific study, and the stakeholder viewpoint from which the study is performed. Discuss the potential impact of findings. Briefly justify the choice of …			Conventionally, this would have involved no service variations, and restricted delivery to "early adopter" primary care centres whose staff and patients are more motivated to engage with innovative services. Instead, we proposed multiple variations to the invitation and reminder system to see whether this can improve uptake rates.
		2b	Specific objectives or hypotheses	Clarify intended population, study goals (cost-effectiveness, behavior change, remote monitoring).	Specification of the research question referring to all of the treatment groups. Clear statement of all hypotheses to be tested and the primary comparisons involved		Overarhing goal: to "increase overall uptake". "four prespecified hypotheses". Methods: "We define "uptake" as the proportion of people opening a personal hyperlink, entering risk factor data and viewing their results and advice, divided by the total number of people who were initially invited into the digital service (N=1700)."
METHODS
	Trial design	3a	Description of trial design (such as parallel, factorial) including allocation ratio		Specification of the number of treatment groups		In study 1... six parallel arms with a ratio of 1:1:1:1:1:1. In study 3... to two parallel arms.
		3b	Important changes to methods after trial commencement	i) Bug fixes, Downtimes, Content Changes: ehealth systems are often dynamic systems. A description of changes to methods therefore also includes important changes made on the intervention or comparator during the trial (e.g., major bug fixes or changes in the functionality or content) and other “unexpected events” that may have influenced study design such as staff changes, system failures/downti…	Details of any treatment groups added or dropped (if relevant), with reasons, and/or changes to the allocation ratio	Type of adaptive design used, with details of the pre-planned trial adaptations and the statistical information informing the adaptations	After analysing the outcome data from studies 1-2, we had one week to re-read our remaining hypotheses and propose the design and detail of study 3. After analysing data from study 3, we had one week to re-read our hypotheses and propose the design and detail of study 4. Based on the results of study 1, we designed the content of the first reminder by blending content from the best performing inv…
		3c				Important changes to the design or methods after trial commencement (such as eligibility criteria) outside the scope of the pre-planned adaptive design features, with reasons	The implementation of the study encountered no deviations from plan that might otherwise arise from unanticipated factors in the trial context, delivery or fidelity.
Participants
		4a	Eligibility criteria for participants	i) Computer / Internet literacy is often an implicit “de facto” eligibility criterion - this should be explicitly clarified. ii) Open vs. closed, web-based vs. face-to-face assessments: Mention how participants were recruited (online vs. offline), e.g., from an open access website or from a clinic, and clarify if this was a purely web-based trial, or there were face-to-face components (as part of…			Participants had to have at least one mobile phone number recorded in their GP record at the time of enrolment, and by applying this criterion, we had to exclude 2.06% of participants. (After enrolment, it transpired that 18% of participants with a recoded phone number were unable to receive or open the Short Message Service (SMS) we sent them, however we still kept these participants in the main…
		4b	Settings and locations where the data were collected	i) Clearly report if outcomes were (self-)assessed through online questionnaires (as common in web-based trials) or otherwise. ii) Report how institutional affiliations are displayed to potential participants [on ehealth media], as affiliations with prestigious hospitals or universities may affect volunteer rates, use, and reactions with regards to an intervention” [1].(Not a required item – desc…			Arm-1 (Standard): You are due an NHS Health Check to assess your heart disease and diabetes risk. Save time and complete it online, or call for a face-to-face appointment.
Interventions		5	The interventions for each group, with sufficient details to allow replication, including how and when they were actually administered	i) Mention names, credentials, affiliations of the developers, sponsors, and owners. ii) Describe the history/development process of the application and previous formative evaluations (e.g., focus groups, usability testing), as these will have an impact on adoption/use rates and help with interpreting results. iii) Revisions and updating: Clearly mention the date/version number of the application…			Southwark Council was the first local authority to design and develop a Digital NHS Health Check Service in 2017. In 2018 Public Health England funded a discovery project to understand limitations of the existing NHS Health Check programme focusing on digital opportunities;[11] In 2019 Greater Manchester Health and Social Care funded an alpha project to develop and test prototypes service. In 202…
				viii) Describe mode of delivery, features/functionalities/components of the intervention and comparator, and the theoretical framework used to design them (instructional strategy, behaviour change techniques, persuasive features, etc.). This includes an in-depth description of the content (including where it is coming from and who developed it), whether and how it is tailored to individual circum…			The webappendix illustrates screenshots of the service. The intervention was delivered by a digital automated software system, not human beings.
Outcomes		6a	Completely defined pre-specified primary and secondary outcome measures	i) If outcomes were obtained through online questionnaires, describe if they were validated for online use [6] and apply CHERRIES items to describe how the questionnaires were designed/deployed [9]. ii) Describe whether and how “use” (including intensity of use/dosage) was defined/measured/monitored (logins, logfile analysis, etc.). Use/adoption metrics are important process outcomes that should …		Completely define pre-specified primary and secondary outcome measures, including how and when they were assessed. Any other outcome measures used to inform pre-planned adaptations should be described with the rationale	We define "uptake" as the proportion of people opening a personal hyperlink, entering risk factor data and viewing their results and advice, divided by the total number of people who were initially invited into the digital service (N=1700). In the digital development community, this metric is sometimes called "completion".
		6b				Any unplanned changes to trial outcomes after the trial commenced, with reasons	Outcome data ... definition was not changed during the evaluation
Sample size		7a	How sample size was determined	i) Describe whether and how expected attrition was taken into account when calculating the sample size.	Planned sample size with details of how it was determined for each primary comparison	How sample size and operating characteristics were determined	The total sample size (N=1700) was determined by Southwark Council, based on how many residents they were comfortable exposing novel service variations to without incurring excessive reputational risk (incl. fear of overburdening GP clinics with unanticipated demands). Accepting this, we did not conduct an a priori power calculation.
		7b	When applicable, explanation of any interim analyses and stopping guidelines			Pre-planned interim decision-making criteria to guide the trial adaptation process; whether decision-making criteria were binding or non-binding; pre-planned and actual timing and frequency of interim data looks to inform trial adaptations	Other than breaking the whole evaluation into four phases, there were no further interim analyses.
Randomization		8a	Method used to generate the random allocation sequence				computer-generated random numbers were used to allocate...
		8b	Type of randomisation; details of any restriction (such as blocking and block size)			Type of randomisation; details of any restriction (such as blocking and block size); any changes to the allocation rule after trial adaptation decisions; any pre-planned allocation rule or algorithm to update randomisation with timing and frequency of updates	No restriction, blocking or stratification was used in the randomisation process. We did not change or update the pre-planned allocation rules.
Allocation concealment		9	Mechanism used to implement the random allocation sequence					Not Applicable
Implementation		10	Who generated the random allocation sequence, who enrolled participants, and who assigned them				The allocation sequence was created by two IT companies (North and South Southwark GP federations) who automatically enrolled and assigned all eligible participants.
Blinding		11a	If done, who was blinded after assignment to interventions (for example, participants, care providers, those assessing outcomes) and how	i) Specify who was blinded, and who wasn’t. Usually, in web-based trials it is not possible to blind the participants [1, 3] (this should be clearly acknowledged), but it may be possible to blind outcome assessors, those doing data analysis or those administering co-interventions (if any).			Participants (who also provided their own outcome data) were fully blinded, but those doing the analysis were aware of which arm received which content, to simplify project administration.
			NPT: Whether or not administering co-interventions were blinded to group assignment	ii) Informed consent procedures (4a-ii) can create biases and certain expectations - discuss e.g., whether participants knew which intervention was the “intervention of interest” and which one was the “comparator”.				Not Applicable
		11b	If relevant, description of the similarity of interventions	This item is usually not relevant for ehealth trials as it refers to similarity of a placebo or sham intervention to an active medication/intervention.	Similarity across treatment arms, especially when comparing different types of interventions in multi-arm designs.		Other than varying the content of the SMS, participants in all arms had exactly the same experience with their subsequent care.
		11c				Measures to safeguard the confidentiality of interim information and minimise potential operational bias during the trial	Other than breaking the whole evaluation into four phases, there were no further interim analyses.	Not Applicable
Statistical Methods		12a	Statistical methods used to compare groups for primary and secondary outcomes	i) Imputation techniques to deal with attrition/missing values: Not all participants will use the intervention/comparator as intended, and attrition is typically high in eHealth trials. Specify how participants who did not use the application or dropped out were treated in the statistical analysis (a complete case analysis is strongly discouraged, and simple imputation techniques such as LOCF may…	Explicitly state if no adjustments for multiplicity were applied; if adjustments were applied, state the method used	Statistical methods used to compare groups for primary and secondary outcomes, and any other outcomes used to make preplanned adaptations	Outcome data was not missing for any participant. Pearson's Chi-squared test with Yates' continuity correction was used to test hypotheses, based on two-sided testing. Odds ratios were calculated with 95% confidence intervals using Fisher's exact test. The conventional 5% significance level was used in all tests, except for the five pairwise comparisons of each amended reminder to the standard re…
		12b	Methods for additional analyses, such as subgroup analyses and adjusted analyses			For the implemented adaptive design features, statistical methods used to estimate treatment effects for key endpoints and to make inferences	We did not perform subgroup or adjusted analyses.
Ethics & Informed Consent				i) Comment on ethics committee approval. ii) Outline informed consent procedures: e.g., if consent was obtained offline or online (how? Checkbox, etc.?), and what information was provided (see 4a-ii). See [6] for some items to be included in informed consent documents. iii) Safety and security procedures, including privacy considerations, and “any steps taken to reduce the likelihood or detection…			We decided to waiver the conventional need to obtain informed consent. This is conventional research practice for studies that measure the uptake of screening services, as other designs undermine the pragmatic nature and generalisability of the findings ... this study was exempt from NHS Research Ethics Review. Otherwise, the study investigators performed this in accordance with the Declaration o…
RESULTS		13a	For each group, the numbers of participants who were randomly assigned, received intended treatment, and were analysed for the primary outcome. NPT: The number of care providers or centers performing the intervention in each group and the number of patients treated by each care provider in each center			For each group, the numbers of participants who were randomly assigned, received intended treatment, and were analysed for the primary outcome and any other outcomes used to inform pre-planned adaptations, if applicable	Figure 1 Table 1
		13b	Losses and exclusions after randomisation, together with reasons	i) An attrition diagram (e.g., proportion of participants still logging in or using the intervention/comparator in each group plotted over time, similar to a survival curve), or other figures or tables demonstrating usage/dose/engagement.			Figure 1 (Did not receive allocated intervention) Table 1 (Messaged not delivered)
Recruitment and adaptations
		14a	Dates defining the periods of recruitment and follow-up	i) Indicate if critical “secular events” [1] fell into the study period, e.g., significant changes in Internet resources available or “changes in computer hardware or Internet delivery resources” [1].	If periods of recruitment and follow-up are different across treatment groups (eg, groups were added or dropped), the periods of recruitment and follow-up, reason(s) for the differences, and any statistical implications should be described	Dates defining the periods of recruitment and follow-up, for each group	All groups had identical recruitment, allocation, invitation and follow-up dates and hours (to the nearest 5 minutes).
		14b	Why the trial ended or was stopped early					N/A
		14c				Specify what trial adaptation decisions were made in light of the pre-planned decision-making criteria and observed accrued data		see item 3b (row 16 in this XLS).
Baseline Data
		15	A table showing baseline demographic and clinical characteristics for each group	i) In eHealth trials it is particularly important to report demographics associated with digital divide issues, such as age, education, gender, social-economic status, computer/Internet/eHealth literacy of the participants, if known.			Table 1 reports all the demographics that were available.
	Numbers Analysed	16	For each group, number of participants (denominator) included in each analysis and whether the analysis was by original assigned groups	i) Report multiple “denominators” and provide definitions: Report N’s (and effect sizes) “across a range of study participation [and use] thresholds” [1], e.g., N exposed, N consented, N used more than x times, N used more than y weeks, N participants “used” the intervention/comparator at specific pre-defined time points of interest (in absolute and relative numbers per group). Always clearly def…			Figure 1. Table 2.
				ii) Primary analysis should be intent-to-treat; secondary analyses could include comparing only “users”, with the appropriate caveats that this is no longer a randomized sample (see 18-i).			...kept them in the denominators to provide to maintain an “intention to treat” approach in the primary analyses. A sensitivity analysis using a per-protocol approach (where participants who did not receive the SMS are excluded from the denominator) found similar results when comparing data between arm-1 vs arm-6, albeit of slightly attenuated effect (OR=1.43, unadjusted P=0.05).
Outcomes and Estimation
		17a	For each primary and secondary outcome, results for each group, and the estimated effect size and its precision (such as 95% confidence interval)	i) In addition to primary/secondary (clinical) outcomes, the presentation of process outcomes such as metrics of use and intensity of use (dose, exposure) and their operational definitions is critical. This does not only refer to metrics of attrition (13-b) (often a binary variable), but also to more continuous exposure metrics such as “average session length”. These must be accompanied by a tech…	Results for each prespecified comparison of treatment groups			Primary and secondary outcomes are reported with precision. Process outcomes (incl. Intensity and session length) were unavailable.
		17b	For binary outcomes, presentation of both absolute and relative effect sizes is recommended				The postal reminder (+7%) was twice as effective as the SMS reminder (+3%, P<0.0001).	We use a mixture of relative and absolute comparison metrics throughout the paper and abstract.
		17c				Report interim results used to inform interim decision-making		Not Applicable
	Ancillary Analyses	18	Results of any other analyses performed, including subgroup analyses and adjusted analyses, distinguishing pre-specified from exploratory	i) A subgroup analysis of comparing only users is not uncommon in eHealth trials, but if done it must be stressed that this is a self-selected sample and no longer an unbiased sample from a randomized trial (see 16-iii).			Other than breaking the whole evaluation into four phases, there were no further interim analyses.	Not Applicable
	Harms	19	All important harms or unintended effects in each group	i) Include privacy breaches, technical problems. This does not only include physical “harm” to participants, but also incidents such as perceived or real privacy breaches [1], technical problems, and other unexpected/unintended incidents. “Unintended effects” also includes unintended positive effects [2].			No data was collected to investigate any potential harms, and we did not notice any unintended effects.
				Include qualitative feedback from participants or observations from staff/researchers. Include feedback on strengths and shortcomings of the application, especially if they point to unintended/unexpected effects or uses.			Although qualitative data was used in other phases of this wider project, it was not used to inform this evaluation.
DISCUSSION		20	Trial limitations, addressing sources of potential bias, imprecision, and, if relevant, multiplicity of analyses	i) Typical limitations in eHealth trials: Participants in eHealth trials are rarely blinded. eHealth trials often look at a multiplicity of outcomes, increasing risk for a Type I error. Discuss biases due to non-use of the intervention/usability issues, biases through informed consent procedures, unexpected events.			Did not publish our prespecified protocol for studies 1-2 (and we did not formulate protocols for studies 3-4 in advance, due to the agile study design process). This increases the risk of bias from selective reporting. The risk is partly offset by the type of primary outcome (uptake), which is difficult to measure or analyse in multiple ways. Nonetheless, this limitation alone might downgrade th…
		21	Generalizability (external validity, applicability) of the trial findings				we believe that these results should replicate in most high-income settings where reliable phone numbers are available for most of the population, these have been used by legitimate healthcare providers to interact with patients, and where cardiovascular diseases are perceived as being important among the general public.
				ii) Discuss if there were elements in the RCT that would be different in a routine application setting ((e.g., prompts/reminders, more human involvement, training sessions or other co-interventions) and what impact the omission of these elements could have on use, adoption, or outcomes if the intervention is applied outside of a RCT setting.			Strengths of this study include its real-life, routine and pragmatic setting...
	Interpretation/Principal Findings
		22	Interpretation consistent with results, balancing benefits and harms, and considering other relevant evidence	i) Restate study questions and summarize the answers suggested by the data [2], starting with primary outcomes and process outcomes (use).			If nonresponses are offered additional digital care, a further +10% would uptake the digital service based on the best reminders that we trialled. This suggests that uptake rates of up to 60% may be possible when combining digital and face to face care.
				ii) Highlight unanswered new questions, suggest future research			Future research could consider agile evaluations of the downstream process of behaviour change and medication usage, once such needs are identified. Subsequently, definitive trials could establish whether cardiovascular screening is effective,[31] and/or whether digitally-blended services are more cost-effective than in-person services. Finally, cancer screening programmes may also trial sending …
OTHER INFORMATION		23	Registration number and name of trial registry					Not Possible (as we did not register the trial beforehand).
		24a	Where the full trial protocol can be accessed, if available					There are no further details or protocols other than this paper.
		24b				Where the full statistical analysis plan and other relevant trial documents can be accessed		There are no further statistical plans or other documents, other than this paper.
		25	Sources of funding and other support (such as supply of drugs), role of funders				The intervention and evaluation was partly funded by Southwark Council. TT was additionally supported by a NIHR Clinical Lectureship, the Estonian Research Council's Starting Grant (PSG809), and the Estonian Ministry of Education and Research (grant TK218, establishing the Estonian Centre of Excellence for Well-Being Sciences (EstWell)). The funders had no role in the collection, analysis and int…
		X27	Competing interests	i) In addition to the usual declaration of interests (financial or otherwise), also state the “relation of the study team towards the system being evaluated”. i.e., state if the authors/evaluators are distinct from or identical with the developers/sponsors of the intervention.			Most of the authors are a subset of those who designed the digital health check and its invitation system. Specifically, authors TT (2017-2020), PS (2001-2023), JS (2019-2022) and JL (2019-present) have been employees of Southwark Council. Author GL received consultancy fees from Southwark Council for leading the design, development and implementation of the service reported in this paper. Author…
